# Supplementary material for: Development of a multi-locus typing scheme for an Enterobacteriaceae linear plasmid that mediates inter-species transfer of flagella
Source: PLoS One. 2019 Nov 18;14(11):e0218638. doi: 10.1371/journal.pone.0218638 (PMC6860452; doi:10.1371/journal.pone.0218638)
Supplement: S1 Table — (XLSX) [file pone.0218638.s001.xlsx]

## Sheet: Sheet1
strain_id	alt_strain_id	Run	BioSample	BioProject	Nucleotide Accessions
SA20171156	11-5006	SRR5055281	SAMN06030139	PRJNA353625	CP038601-CP038603
SA20171157	12-0523	SRR5055251	SAMN06030177	PRJNA353625	CP039277-CP039278
SA20171155	12-2388	SRR5055233	SAMN06030204	PRJNA353625	CP038595-CP038600
SA20061017	SA20061017	SRR8645346	SAMN11029488	PRJNA316728	CP038591-CP038592
SA20130280	SA20130280	SRR8645347	SAMN11029489	PRJNA316728	CP038593-CP038594
SA20171968	GTA-FD-2016-MI-02533-1	SRR8264778	SAMN10501886	PRJNA417863	CP039279-CP039282
SA20171969	GTA-FD-2016-MI-02533-2	SRR8264777	SAMN10501887	PRJNA417863	CP038604-CP038607
SA20171970	GTA-FD-2016-MI-02533-3	SRR8264780	SAMN10501888	PRJNA417863	CP038608-CP038611
CFSAN004025	CFSAN004025	SRR975409	SAMN02352702	PRJNA218682	CP039270-CP039276
