# Supplementary material for: Development of a multi-locus typing scheme for an Enterobacteriaceae linear plasmid that mediates inter-species transfer of flagella
Source: PLoS One. 2019 Nov 18;14(11):e0218638. doi: 10.1371/journal.pone.0218638 (PMC6860452; doi:10.1371/journal.pone.0218638)
Supplement: S2 Table — (XLSX) [file pone.0218638.s002.xlsx]

## Sheet: Sheet1
genome	collection_year	geo_loc_name	isolation_source	species	serotype_prediction_method	o_antigen	serogroup	h1	h2	serovar	plasmid_cluster_id	num_contigs	total_length	gc	rep_type(s)	rep_type_accession(s)	pbssb_st	higB	mqsA	soj	plasmid_flagella_gene_present
ERR987319				Escherichia coli	ectyper		O8	H4		O8:H4	7890	1	38404	36.1525	pBSBB1	002484__AM419040.1_cds_CAL91897.1_17	34	7	5	3	No
CP023444	2013	Sweden: Gothenburg	Homo sapiens	Klebsiella pneumoniae	N/A						7890	1	32873	35.0926	pBSBB1	002484__AM419040.1_cds_CAL91897.1_17	35	2	2	2	No
ERR1024627				Klebsiella pneumoniae	N/A						7890	1	29971	34.7336	pBSBB1	002484__AM419040.1_cds_CAL91897.1_17	18	2	2	3	No
SRR6037659	2013	Sweden: Gothenburg	Homo sapiens	Klebsiella pneumoniae	N/A						7890	1	30415	34.7394	pBSBB1	002484__AM419040.1_cds_CAL91897.1_17	35	2	2	2	No
ERR586773			Homo sapiens	Salmonella enterica	sistr	9,12[Vi]	D1	d	-	Typhi	7890	1	30900	34.4628	pBSBB1	002484__AM419040.1_cds_CAL91897.1_17	3	6	4	5	No
ERR586774			Homo sapiens	Salmonella enterica	sistr	9,12[Vi]	D1	d	-	Typhi	7890	1	30900	34.4628	pBSBB1	002484__AM419040.1_cds_CAL91897.1_17	3	6	4	5	No
ERR586775			Homo sapiens	Salmonella enterica	sistr	9,12[Vi]	D1	d	-	Typhi	7890	1	30900	34.4628	pBSBB1	002484__AM419040.1_cds_CAL91897.1_17	3	6	4	5	No
ERR586776			Homo sapiens	Salmonella enterica	sistr	9,12[Vi]	D1	d	-	Typhi	7890	1	30900	34.4628	pBSBB1	002484__AM419040.1_cds_CAL91897.1_17	3	6	4	5	No
ERR586816			Homo sapiens	Salmonella enterica	sistr	9,12[Vi]	D1	d	-	Typhi	7890	1	30900	34.4628	pBSBB1	002484__AM419040.1_cds_CAL91897.1_17	3	6	4	5	No
ERR586818			Homo sapiens	Salmonella enterica	sistr	9,12[Vi]	D1	d	-	Typhi	7890	2	31967	34.6576	pBSBB1	002484__AM419040.1_cds_CAL91897.1_17	3	6	4	5	No
ERR586819			Homo sapiens	Salmonella enterica	sistr	9,12[Vi]	D1	d	-	Typhi	7890	2	31967	34.6576	pBSBB1	002484__AM419040.1_cds_CAL91897.1_17	3	6	4	5	No
ERR586821			Homo sapiens	Salmonella enterica	sistr	9,12[Vi]	D1	d	-	Typhi	7890	1	30900	34.4628	pBSBB1	002484__AM419040.1_cds_CAL91897.1_17	3	6	4	5	No
ERR586823			Homo sapiens	Salmonella enterica	sistr	9,12[Vi]	D1	d	-	Typhi	7890	1	30900	34.4628	pBSBB1	002484__AM419040.1_cds_CAL91897.1_17	3	6	4	5	No
ERR586824			Homo sapiens	Salmonella enterica	sistr	9,12[Vi]	D1	d	-	Typhi	7890	2	31967	34.6576	pBSBB1	002484__AM419040.1_cds_CAL91897.1_17	3	6	4	5	No
ERR586825			Homo sapiens	Salmonella enterica	sistr	9,12[Vi]	D1	d	-	Typhi	7890	1	30900	34.4628	pBSBB1	002484__AM419040.1_cds_CAL91897.1_17	3	6	4	5	No
ERR586890			Homo sapiens	Salmonella enterica	sistr	9,12[Vi]	D1	d	-	Typhi	7890	1	30900	34.4628	pBSBB1	002484__AM419040.1_cds_CAL91897.1_17	3	6	4	5	No
ERR586891			Homo sapiens	Salmonella enterica	sistr	9,12[Vi]	D1	d	-	Typhi	7890	1	30900	34.4628	pBSBB1	002484__AM419040.1_cds_CAL91897.1_17	3	6	4	5	No
ERR586893			Homo sapiens	Salmonella enterica	sistr	9,12[Vi]	D1	d	-	Typhi	7890	1	30900	34.4628	pBSBB1	002484__AM419040.1_cds_CAL91897.1_17	3	6	4	5	No
ERR586894			Homo sapiens	Salmonella enterica	sistr	9,12[Vi]	D1	d	-	Typhi	7890	1	30900	34.4628	pBSBB1	002484__AM419040.1_cds_CAL91897.1_17	3	6	4	5	No
ERR586895			Homo sapiens	Salmonella enterica	sistr	9,12[Vi]	D1	d	-	Typhi	7890	1	30900	34.4628	pBSBB1	002484__AM419040.1_cds_CAL91897.1_17	3	6	4	5	No
ERR586896			Homo sapiens	Salmonella enterica	sistr	9,12[Vi]	D1	d	-	Typhi	7890	1	30900	34.4628	pBSBB1	002484__AM419040.1_cds_CAL91897.1_17	3	6	4	5	No
ERR586898			Homo sapiens	Salmonella enterica	sistr	9,12[Vi]	D1	d	-	Typhi	7890	1	30900	34.4628	pBSBB1	002484__AM419040.1_cds_CAL91897.1_17	3	6	4	5	No
ERR586899			Homo sapiens	Salmonella enterica	sistr	9,12[Vi]	D1	d	-	Typhi	7890	1	30900	34.4628	pBSBB1	002484__AM419040.1_cds_CAL91897.1_17	3	6	4	5	No
ERR586902			Homo sapiens	Salmonella enterica	sistr	9,12[Vi]	D1	d	-	Typhi	7890	1	30900	34.4628	pBSBB1	002484__AM419040.1_cds_CAL91897.1_17	3	6	4	5	No
ERR586903			Homo sapiens	Salmonella enterica	sistr	9,12[Vi]	D1	d	-	Typhi	7890	1	30900	34.4628	pBSBB1	002484__AM419040.1_cds_CAL91897.1_17	3	6	4	5	No
ERR586905			Homo sapiens	Salmonella enterica	sistr	9,12[Vi]	D1	d	-	Typhi	7890	1	30900	34.4628	pBSBB1	002484__AM419040.1_cds_CAL91897.1_17	3	6	4	5	No
ERR586906			Homo sapiens	Salmonella enterica	sistr	9,12[Vi]	D1	d	-	Typhi	7890	1	30900	34.4628	pBSBB1	002484__AM419040.1_cds_CAL91897.1_17	3	6	4	5	No
ERR586907			Homo sapiens	Salmonella enterica	sistr	9,12[Vi]	D1	d	-	Typhi	7890	1	30900	34.4628	pBSBB1	002484__AM419040.1_cds_CAL91897.1_17	3	6	4	5	No
ERR586909			Homo sapiens	Salmonella enterica	sistr	9,12[Vi]	D1	d	-	Typhi	7890	1	30900	34.4628	pBSBB1	002484__AM419040.1_cds_CAL91897.1_17	3	6	4	5	No
ERR586910			Homo sapiens	Salmonella enterica	sistr	9,12[Vi]	D1	d	-	Typhi	7890	1	30900	34.4628	pBSBB1	002484__AM419040.1_cds_CAL91897.1_17	3	6	4	5	No
SRR1060740			Homo sapiens	Salmonella enterica	sistr	9,12[Vi]	D1	j	-	Typhi	7890	3	17410	36.1689	pBSBB1	002484__AM419040.1_cds_CAL91897.1_17	2	5	2	3	No
SRR1068329	2010	Sri Lanka	frz. cut crab	Salmonella enterica	sistr	1,6,14,25	H	a	e,n,x	VI [1],6,14,[25]:a:e,n,z15	7890	1	29137	34.8045	pBSBB1	002484__AM419040.1_cds_CAL91897.1_17	4	11	4	9	No
SRR1207555	2011	USA:FL	water	Salmonella enterica	sistr	6,8	C2-C3	d	1,2	Muenchen	7890	2	33143	35.0542	pBSBB1	002484__AM419040.1_cds_CAL91897.1_17	6	12	9	10	No
SRR1560605	2013	China	frozen pompano iqf	Salmonella enterica	sistr	1,3,19	E1	d	e,n,z15	Liverpool	7890	1	23784	35.4692	pBSBB1	002484__AM419040.1_cds_CAL91897.1_17	8	13	10	11	No
SRR1596402	2011	Mexico	papaya	Salmonella enterica	sistr	6,7,14	C1	z10	e,n,z15	Mbandaka	7890	3	35838	34.656	pBSBB1	002484__AM419040.1_cds_CAL91897.1_17	12	2	2	13	No
SRR1618703	2011	USA:GA	sediment	Salmonella enterica	sistr	1,9,12	D1	l,z28	1,5	Javiana	7890	1	33300	34.9339	pBSBB1	002484__AM419040.1_cds_CAL91897.1_17	13	6	4	14	No
SRR1653441	2014	USA:NY	environmental	Salmonella enterica	sistr	6,7,14	C1	r	1,5	Infantis	7890	1	21286	35.8639	pBSBB1	002484__AM419040.1_cds_CAL91897.1_17	15	2	12	3	No
SRR1802932	2010	USA: TX	dog food	Salmonella enterica	sistr	6,7,14	C1	z10	e,n,z15	Mbandaka	7890	3	27618	36.0345	pBSBB1	002484__AM419040.1_cds_CAL91897.1_17	10	3	3	3	No
SRR1959266	2014	United Kingdom: London	Homo sapiens	Salmonella enterica	sistr	6,7,14	C1	m,t	-	Oranienburg	7890	1	32014	34.4193	pBSBB1	002484__AM419040.1_cds_CAL91897.1_17	17	5	2	16	No
SRR1967919	2014	United Kingdom: North of England	Homo sapiens	Salmonella enterica	sistr	6,8	C2-C3	d	1,2	Muenchen	7890	1	31335	34.4982	pBSBB1	002484__AM419040.1_cds_CAL91897.1_17	18	2	2	3	No
SRR2925136	2002	Vietnam	frozen anchovy	Salmonella enterica	sistr	6,8,20	C2-C3	e,h	1,2	Newport	7890	1	28770	34.9705	pBSBB1	002484__AM419040.1_cds_CAL91897.1_17	21	15	13	18	No
SRR3049483		United Kingdom:	Homo sapiens	Salmonella enterica	sistr	6,7,14	C1	z10	e,n,z15	Mbandaka	7890	1	30942	34.4968	pBSBB1	002484__AM419040.1_cds_CAL91897.1_17	22	16	15	3	No
SRR3180032	2015	USA:IA	Animal-Turkey-Young Turkey	Salmonella enterica	sistr	1,4,[5],12	B	e,h	1,5	Reading	7890	1	28655	34.9084	pBSBB1	002484__AM419040.1_cds_CAL91897.1_17	23	6	9	19	No
SRR3185127	2015	USA	Homo sapiens	Salmonella enterica	sistr	6,7,14	C1	m,t	-	Oranienburg	7890	1	31819	34.4197	pBSBB1	002484__AM419040.1_cds_CAL91897.1_17	24	2	16	20	No
SRR3970108	2016	India	Kitchen King Masala	Salmonella enterica	sistr	16	I	b	e,n,x	Hvittingfoss	7890	1	28022	34.969	pBSBB1	002484__AM419040.1_cds_CAL91897.1_17	3	6	4	5	No
SRR3970109	2016	India	Kitchen King Masala	Salmonella enterica	sistr	16	I	b	e,n,x	Hvittingfoss	7890	1	28129	34.9675	pBSBB1	002484__AM419040.1_cds_CAL91897.1_17	3	6	4	5	No
SRR3985715	2016	India	Kitchen King Masala	Salmonella enterica	sistr	16	I	b	e,n,x	Hvittingfoss	7890	1	30558	34.7012	pBSBB1	002484__AM419040.1_cds_CAL91897.1_17	3	6	4	5	No
SRR4044615	2014	USA	Homo sapiens	Salmonella enterica	sistr	1,4,[5],12	G	e,h	1,5	Reading	7890	1	33588	34.6939	pBSBB1	002484__AM419040.1_cds_CAL91897.1_17	27	18	7	22	No
SRR4418285	2016	USA:MN	Animal-Swine-Market Swine	Salmonella enterica	sistr	3,{10}{15}	E1	l,z13	1,5	Uganda	7890	1	31264	34.4422	pBSBB1	002484__AM419040.1_cds_CAL91897.1_17	28	19	4	3	No
SRR4896358		USA		Salmonella enterica	sistr	1,4,[5],12	B	e,h	e,n,x	Chester	7890	1	33813	34.2413	pBSBB1	002484__AM419040.1_cds_CAL91897.1_17	12	2	2	13	No
SRR5055233		Canada	Homo sapiens	Salmonella enterica	sistr	6,8	C2-C3	z10	e,n,x	Hadar	7890	2	20734	36.0037	pBSBB1	002484__AM419040.1_cds_CAL91897.1_17	29	8	6	7	No
SRR5055251		Canada	Homo sapiens	Salmonella enterica	sistr	6,7,14	C1	m,t	-	Oranienburg	7890	3	26065	36.1443	pBSBB1	002484__AM419040.1_cds_CAL91897.1_17	30	10	8	8	No
SRR5215520	2015	United Kingdom: United Kingdom	Homo sapiens	Salmonella enterica	sistr	1,9,12	D1	g,m	-	Enteritidis	7890	1	30055	34.5932	pBSBB1	002484__AM419040.1_cds_CAL91897.1_17	31	21	2	3	No
SRR5364966		USA		Salmonella enterica	sistr	1,9,12	D1	g,m	-	Enteritidis	7890	1	30838	35.2228	pBSBB1	002484__AM419040.1_cds_CAL91897.1_17	32	22	17	24	No
SRR8645346				Salmonella enterica	sistr	1,3,19	E4	g,[s],t	-	Senftenberg	7890	1	31000	34.5871	pBSBB1	002484__AM419040.1_cds_CAL91897.1_17	14	6	4	6	No
SRR8645347				Salmonella enterica	sistr	1,3,19	E4	g,[s],t	-	Senftenberg	7890	1	33099	35.0041	pBSBB1	002484__AM419040.1_cds_CAL91897.1_17	14	6	4	6	No
AM419040			Homo sapiens	Salmonella enterica	N/A	9,12[Vi]	D1	z66	-	Typhi	7890	1	27037	36.6017	pBSBB1	002484__AM419040.1_cds_CAL91897.1_17	2	5	2	3	Yes
CP026380	2017		desiccated coconut	Salmonella enterica	N/A	1,3,19	E4	-	-	Senftenberg	7890	1	29060	36.4797	pBSBB1	002484__AM419040.1_cds_CAL91897.1_17	10	3	3	3	Yes
ERR1715215				Salmonella enterica	sistr	6,7,14	C1	z10	e,n,z15	Mbandaka	7890	1	29203	35.6162	pBSBB1	002484__AM419040.1_cds_CAL91897.1_17	1	4	1	4	Yes
ERR1764822			Homo sapiens	Salmonella enterica	sistr	9,12[Vi]	D1	d	-	Typhi	7890	1	24579	36.1813	pBSBB1	002484__AM419040.1_cds_CAL91897.1_17	2	5	2	3	Yes
ERR1791776			Homo sapiens	Salmonella enterica	sistr	9,12[Vi]	D1	d	-	Typhi	7890	1	24579	36.1813	pBSBB1	002484__AM419040.1_cds_CAL91897.1_17	2	5	2	3	Yes
ERR343291			Homo sapiens	Salmonella enterica	sistr	9,12[Vi]	D1	j	-	Typhi	7890	1	24579	36.1813	pBSBB1	002484__AM419040.1_cds_CAL91897.1_17	2	5	2	3	Yes
ERR343326			Homo sapiens	Salmonella enterica	sistr	9,12[Vi]	D1	j	-	Typhi	7890	1	24579	36.1813	pBSBB1	002484__AM419040.1_cds_CAL91897.1_17	2	5	2	3	Yes
ERR343338			Homo sapiens	Salmonella enterica	sistr	9,12[Vi]	D1	d	-	Typhi	7890	1	24579	36.1813	pBSBB1	002484__AM419040.1_cds_CAL91897.1_17	2	5	2	3	Yes
ERR343386			Homo sapiens	Salmonella enterica	sistr	9,12[Vi]	D1	j	-	Typhi	7890	1	24579	36.1813	pBSBB1	002484__AM419040.1_cds_CAL91897.1_17	2	5	2	3	Yes
ERR343421			Homo sapiens	Salmonella enterica	sistr	9,12[Vi]	D1	j	-	Typhi	7890	1	24579	36.1813	pBSBB1	002484__AM419040.1_cds_CAL91897.1_17	2	5	2	3	Yes
ERR352299			Homo sapiens	Salmonella enterica	sistr	9,12[Vi]	D1	j	-	Typhi	7890	1	24579	36.1813	pBSBB1	002484__AM419040.1_cds_CAL91897.1_17	2	5	2	3	Yes
ERR352385			Homo sapiens	Salmonella enterica	sistr	9,12[Vi]	D1	j	-	Typhi	7890	1	24579	36.1813	pBSBB1	002484__AM419040.1_cds_CAL91897.1_17	2	5	2	3	Yes
ERR460335			Homo sapiens	Salmonella enterica	sistr	9,12[Vi]	D1	j	-	Typhi	7890	1	24579	36.1813	pBSBB1	002484__AM419040.1_cds_CAL91897.1_17	2	5	2	3	Yes
SRR1089516	2010	Mexico	papaya	Salmonella enterica	sistr	9,46	D2	z29	-	Ouakam	7890	1	29656	36.0298	pBSBB1	002484__AM419040.1_cds_CAL91897.1_17	5	9	7	6	Yes
SRR1105685	2011	India	pastry, frz - deep coconut chutney	Salmonella enterica	sistr	9,46	D2	z29	-	Ouakam	7890	1	29656	36.0298	pBSBB1	002484__AM419040.1_cds_CAL91897.1_17	5	9	7	6	Yes
SRR1282393	2013	India	coriander powder	Salmonella enterica	sistr	1,3,19	E4	g,[s],t	-	Senftenberg	7890	3	30560	36.0079	pBSBB1	002484__AM419040.1_cds_CAL91897.1_17	7	9	7	3	Yes
SRR1562641	2007	USA:WA	bovine (feed-fishmeal)	Salmonella enterica	sistr	16	I	d	1,7	Gaminara	7890	1	32364	36.6982	pBSBB1	002484__AM419040.1_cds_CAL91897.1_17	9	6	4	3	Yes
SRR1569704	2007	USA:WA	bovine (cottonseed feed)	Salmonella enterica	sistr	6,7,14	C1	z10	e,n,z15	Mbandaka	7890	1	30344	36.9134	pBSBB1	002484__AM419040.1_cds_CAL91897.1_17	10	3	3	3	Yes
SRR1576226	2014	USA:VA	water	Salmonella enterica	sistr	3,{10}{15}{15,34}	E1	e,h	1,5	Muenster	7890	2	27286	37.0117	pBSBB1	002484__AM419040.1_cds_CAL91897.1_17	11	14	11	12	Yes
SRR1589697	2013	USA:MO	environmental	Salmonella enterica	sistr	1,4,12	B	z	1,5	Kiambu	7890	2	31010	36.7462	pBSBB1	002484__AM419040.1_cds_CAL91897.1_17	10	3	3	3	Yes
SRR1589698	2013	USA:MO	environmental	Salmonella enterica	sistr	1,4,12	B	z	1,5	Kiambu	7890	1	31043	36.691	pBSBB1	002484__AM419040.1_cds_CAL91897.1_17	10	3	3	3	Yes
SRR1589703	2013	USA:MO	environmental	Salmonella enterica	sistr	1,4,12	B	z	1,5	Kiambu	7890	1	31043	36.691	pBSBB1	002484__AM419040.1_cds_CAL91897.1_17	10	3	3	3	Yes
SRR1589704	2013	USA:MO	environmental	Salmonella enterica	sistr	1,4,12	B	z	1,5	Kiambu	7890	1	31043	36.691	pBSBB1	002484__AM419040.1_cds_CAL91897.1_17	10	3	3	3	Yes
SRR1589710	2013	USA:MO	environmental	Salmonella enterica	sistr	1,4,12	B	z	1,5	Kiambu	7890	1	31043	36.691	pBSBB1	002484__AM419040.1_cds_CAL91897.1_17	10	3	3	3	Yes
SRR1589711	2013	USA:MO	environmental	Salmonella enterica	sistr	1,4,12	B	z	1,5	Kiambu	7890	1	31043	36.691	pBSBB1	002484__AM419040.1_cds_CAL91897.1_17	10	3	3	3	Yes
SRR1589712	2013	USA:MO	environmental	Salmonella enterica	sistr	1,4,12	B	z	1,5	Kiambu	7890	1	31043	36.691	pBSBB1	002484__AM419040.1_cds_CAL91897.1_17	10	3	3	3	Yes
SRR1589713	2013	USA:MO	environmental	Salmonella enterica	sistr	1,4,12	B	z	1,5	Kiambu	7890	1	31043	36.691	pBSBB1	002484__AM419040.1_cds_CAL91897.1_17	10	3	3	3	Yes
SRR1593935	2013	USA:MO	environmental	Salmonella enterica	sistr	1,4,12	B	z	1,5	Kiambu	7890	1	31043	36.691	pBSBB1	002484__AM419040.1_cds_CAL91897.1_17	10	3	3	3	Yes
SRR1593940	2013	USA:MO	environmental	Salmonella enterica	sistr	1,4,12	B	z	1,5	Kiambu	7890	1	31043	36.6878	pBSBB1	002484__AM419040.1_cds_CAL91897.1_17	10	3	3	3	Yes
SRR1593941	2013	USA:MO	environmental	Salmonella enterica	sistr	1,4,12	B	z	1,5	Kiambu	7890	1	31043	36.691	pBSBB1	002484__AM419040.1_cds_CAL91897.1_17	10	3	3	3	Yes
SRR1593942	2013	USA:MO	environmental	Salmonella enterica	sistr	1,4,12	B	z	1,5	Kiambu	7890	1	31043	36.691	pBSBB1	002484__AM419040.1_cds_CAL91897.1_17	10	3	3	3	Yes
SRR1593946	2013	USA:MO	environmental	Salmonella enterica	sistr	1,4,12	B	z	1,5	Kiambu	7890	1	31043	36.691	pBSBB1	002484__AM419040.1_cds_CAL91897.1_17	10	3	3	3	Yes
SRR1614991	2013	USA:MO	environmental	Salmonella enterica	sistr	1,4,12	B	z	1,5	Kiambu	7890	1	31043	36.691	pBSBB1	002484__AM419040.1_cds_CAL91897.1_17	10	3	3	3	Yes
SRR1615093	2013	USA:MO	environmental	Salmonella enterica	sistr	1,4,12	B	z	1,5	Kiambu	7890	1	31043	36.691	pBSBB1	002484__AM419040.1_cds_CAL91897.1_17	10	3	3	3	Yes
SRR1615097	2013	USA:MO	environmental	Salmonella enterica	sistr	1,4,12	B	z	1,5	Kiambu	7890	1	31043	36.691	pBSBB1	002484__AM419040.1_cds_CAL91897.1_17	10	3	3	3	Yes
SRR1615194	2013	USA:MO	environmental	Salmonella enterica	sistr	1,4,12	B	z	1,5	Kiambu	7890	1	31111	36.6912	pBSBB1	002484__AM419040.1_cds_CAL91897.1_17	10	3	3	3	Yes
SRR1623018	2011	Mexico	animal feed, sesame meal	Salmonella enterica	sistr	9,46	D2	z29	-	Ouakam	7890	1	29656	36.0298	pBSBB1	002484__AM419040.1_cds_CAL91897.1_17	5	9	7	6	Yes
SRR1646524	2013	USA:MO	environmental	Salmonella enterica	sistr	1,4,12	B	z	1,5	Kiambu	7890	3	27995	37.5603	pBSBB1	002484__AM419040.1_cds_CAL91897.1_17	10	3	3	3	Yes
SRR1646559	2013	USA:MO	fines	Salmonella enterica	sistr	1,4,12	B	z	1,5	Kiambu	7890	1	31043	36.691	pBSBB1	002484__AM419040.1_cds_CAL91897.1_17	10	3	3	3	Yes
SRR1652540	2013	South Korea	dried file fish	Salmonella enterica	sistr	1,3,19	E4	g,[s],t	-	Senftenberg	7890	1	26215	36.5211	pBSBB1	002484__AM419040.1_cds_CAL91897.1_17	14	6	4	6	Yes
SRR1653432	2014	USA:NY	environmental	Salmonella enterica	sistr	6,7,14	C1	r	1,5	Infantis	7890	3	27759	35.4227	pBSBB1	002484__AM419040.1_cds_CAL91897.1_17	15	2	12	3	Yes
SRR1653449	2014	USA:NY	environmental	Salmonella enterica	sistr	6,7,14	C1	r	1,5	Infantis	7890	1	30622	36.1439	pBSBB1	002484__AM419040.1_cds_CAL91897.1_17	16	1	1	1	Yes
SRR1654967	2010	Mexico	sesame seeds	Salmonella enterica	sistr	45	W	z29	-	Jodhpur	7890	1	29229	36.2722	pBSBB1	002484__AM419040.1_cds_CAL91897.1_17	5	9	7	6	Yes
SRR1654969	2010	Mexico	sesame seeds	Salmonella enterica	sistr	45	W	z29	-	Jodhpur	7890	1	29854	36.0555	pBSBB1	002484__AM419040.1_cds_CAL91897.1_17	5	9	7	6	Yes
SRR1816629			culture	Salmonella enterica	sistr	1,3,19	E4	d	1,2	Umbadah	7890	1	27496	36.0889	pBSBB1	002484__AM419040.1_cds_CAL91897.1_17	1	4	1	4	Yes
SRR1968742	2014	United Kingdom: London	Homo sapiens	Salmonella enterica	sistr	1,3,19	E4	g,[s],t	-	Senftenberg	7890	1	28286	36.3183	pBSBB1	002484__AM419040.1_cds_CAL91897.1_17	19	6	4	17	Yes
SRR2032530	2012	USA: MO	environmental	Salmonella enterica	sistr	1,4,12	B	z	1,5	Kiambu	7890	4	30666	37.0247	pBSBB1	002484__AM419040.1_cds_CAL91897.1_17	10	3	3	3	Yes
SRR2032539	2012	USA: MO	environmental	Salmonella enterica	sistr	1,4,12	B	z	1,5	Kiambu	7890	4	30651	37.0787	pBSBB1	002484__AM419040.1_cds_CAL91897.1_17	10	3	3	3	Yes
SRR2032541	2012	USA: MO	environmental	Salmonella enterica	sistr	1,4,12	B	z	1,5	Kiambu	7890	4	30526	37.07	pBSBB1	002484__AM419040.1_cds_CAL91897.1_17	10	3	3	3	Yes
SRR2407546	2014	USA:MD	Chicken Breast	Salmonella enterica	sistr	1,3,19	E4	g,[s],t	-	Senftenberg	7890	1	28012	35.6169	pBSBB1	002484__AM419040.1_cds_CAL91897.1_17	20	6	14	5	Yes
SRR2890021	2014	USA:WA	environmental	Salmonella enterica	sistr	9,46	D2	z29	-	Ouakam	7890	2	27323	37.3824	pBSBB1	002484__AM419040.1_cds_CAL91897.1_17	5	9	7	6	Yes
SRR3194547	2008	USA:TN	Chicken Breast	Salmonella enterica	sistr	6,7,14	C1	z10	e,n,z15	Mbandaka	7890	1	22575	37.887	pBSBB1	002484__AM419040.1_cds_CAL91897.1_17	25	1	13	15	Yes
SRR3194548	2008	USA:TN	Chicken Breast	Salmonella enterica	sistr	6,7,14	C1	z10	e,n,z15	Mbandaka	7890	1	24772	36.4403	pBSBB1	002484__AM419040.1_cds_CAL91897.1_17	25	1	13	15	Yes
SRR3199879	2008	USA:TN	Chicken Breast	Salmonella enterica	sistr	6,7,14	C1	z10	e,n,z15	Mbandaka	7890	1	24772	36.4403	pBSBB1	002484__AM419040.1_cds_CAL91897.1_17	25	1	13	15	Yes
SRR3199882	2008	USA:TN	Chicken Breast	Salmonella enterica	sistr	6,7,14	C1	z10	e,n,z15	Mbandaka	7890	1	24772	36.4403	pBSBB1	002484__AM419040.1_cds_CAL91897.1_17	25	1	13	15	Yes
SRR3210380	2008	USA:TN	Chicken Breast	Salmonella enterica	sistr	6,7,14	C1	z10	e,n,z15	Mbandaka	7890	1	24772	36.4403	pBSBB1	002484__AM419040.1_cds_CAL91897.1_17	25	1	13	15	Yes
SRR3210390	2008	USA:TN	Ground Beef	Salmonella enterica	sistr	6,7,14	C1	z10	e,n,z15	Mbandaka	7890	1	24772	36.4403	pBSBB1	002484__AM419040.1_cds_CAL91897.1_17	25	1	13	15	Yes
SRR3210391	2008	USA:TN	Ground Beef	Salmonella enterica	sistr	6,7,14	C1	z10	e,n,z15	Mbandaka	7890	1	24772	36.4403	pBSBB1	002484__AM419040.1_cds_CAL91897.1_17	25	1	13	15	Yes
SRR3210393	2008	USA:TN	Ground Beef	Salmonella enterica	sistr	6,7,14	C1	z10	e,n,z15	Mbandaka	7890	1	24772	36.4403	pBSBB1	002484__AM419040.1_cds_CAL91897.1_17	25	1	13	15	Yes
SRR3210530	2008	USA:TN	Ground Beef	Salmonella enterica	sistr	6,7,14	C1	z10	e,n,z15	Mbandaka	7890	1	24772	36.4403	pBSBB1	002484__AM419040.1_cds_CAL91897.1_17	25	1	13	15	Yes
SRR3210531	2008	USA:TN	Ground Beef	Salmonella enterica	sistr	6,7,14	C1	z10	e,n,z15	Mbandaka	7890	1	24772	36.4403	pBSBB1	002484__AM419040.1_cds_CAL91897.1_17	25	1	13	15	Yes
SRR3210532	2008	USA:TN	Ground Beef	Salmonella enterica	sistr	6,7,14	C1	z10	e,n,z15	Mbandaka	7890	1	24772	36.4403	pBSBB1	002484__AM419040.1_cds_CAL91897.1_17	25	1	13	15	Yes
SRR3210535	2008	USA:TN	Pork Chop	Salmonella enterica	sistr	6,7,14	C1	z10	e,n,z15	Mbandaka	7890	1	24772	36.4403	pBSBB1	002484__AM419040.1_cds_CAL91897.1_17	25	1	13	15	Yes
SRR3210536	2008	USA:TN	Pork Chop	Salmonella enterica	sistr	6,7,14	C1	z10	e,n,z15	Mbandaka	7890	1	24772	36.4403	pBSBB1	002484__AM419040.1_cds_CAL91897.1_17	25	1	13	15	Yes
SRR3210537	2008	USA:TN	Pork Chop	Salmonella enterica	sistr	6,7,14	C1	z10	e,n,z15	Mbandaka	7890	1	24772	36.4403	pBSBB1	002484__AM419040.1_cds_CAL91897.1_17	25	1	13	15	Yes
SRR3210538	2008	USA:TN	Pork Chop	Salmonella enterica	sistr	6,7,14	C1	z10	e,n,z15	Mbandaka	7890	1	24772	36.4403	pBSBB1	002484__AM419040.1_cds_CAL91897.1_17	25	1	13	15	Yes
SRR3210540	2008	USA:TN	Pork Chop	Salmonella enterica	sistr	6,7,14	C1	z10	e,n,z15	Mbandaka	7890	1	24772	36.4403	pBSBB1	002484__AM419040.1_cds_CAL91897.1_17	25	1	13	15	Yes
SRR3210542	2008	USA:TN	Pork Chop	Salmonella enterica	sistr	6,7,14	C1	z10	e,n,z15	Mbandaka	7890	1	24772	36.4403	pBSBB1	002484__AM419040.1_cds_CAL91897.1_17	25	1	13	15	Yes
SRR3223732	2011	USA: PA	animal feed, chicken meal	Salmonella enterica	sistr	6,7,14	C1	z10	e,n,z15	Mbandaka	7890	3	30649	36.7386	pBSBB1	002484__AM419040.1_cds_CAL91897.1_17	10	3	3	3	Yes
SRR3372244	2016	USA:AZ	environmental	Salmonella enterica	sistr	1,3,19	E4	g,[s],t	-	Senftenberg	7890	1	30641	36.1313	pBSBB1	002484__AM419040.1_cds_CAL91897.1_17	16	1	1	1	Yes
SRR3372247	2016	USA:AZ	environmental	Salmonella enterica	sistr	1,3,19	E4	g,[s],t	-	Senftenberg	7890	1	30641	36.1313	pBSBB1	002484__AM419040.1_cds_CAL91897.1_17	16	1	1	1	Yes
SRR3372248	2016	USA:AZ	environmental	Salmonella enterica	sistr	1,3,19	E4	g,[s],t	-	Senftenberg	7890	1	30641	36.1313	pBSBB1	002484__AM419040.1_cds_CAL91897.1_17	16	1	1	1	Yes
SRR3466999	2015	USA:WA	Spinach	Salmonella enterica	sistr	9,46	D2	z29	-	Ouakam	7890	3	20495	38.0776	pBSBB1	002484__AM419040.1_cds_CAL91897.1_17	5	9	7	6	Yes
SRR3467001	2015	USA:WA	Spinach	Salmonella enterica	sistr	9,46	D2	z29	-	Ouakam	7890	3	16305	39.7731	pBSBB1	002484__AM419040.1_cds_CAL91897.1_17	5	9	7	6	Yes
SRR3606556	2001	Vietnam	frozen spiny eel	Salmonella enterica	sistr	1,3,19	E4	g,[s],t	-	Senftenberg	7890	1	24427	36.1444	pBSBB1	002484__AM419040.1_cds_CAL91897.1_17	26	17	7	21	Yes
SRR3623066	2013	USA:MO	environmental	Salmonella enterica	sistr	1,4,12	B	z	1,5	Kiambu	7890	3	25217	37.5461	pBSBB1	002484__AM419040.1_cds_CAL91897.1_17	10	3	3	3	Yes
SRR3649512	2013	USA:MO	environmental	Salmonella enterica	sistr	1,4,12	B	z	1,5	Kiambu	7890	4	27446	37.8962	pBSBB1	002484__AM419040.1_cds_CAL91897.1_17	10	3	3	3	Yes
SRR3747683	2016	Philippines	Peanut Butter	Salmonella enterica	sistr	35	O	z4,z23	-	Alachua	7890	1	31158	36.2539	pBSBB1	002484__AM419040.1_cds_CAL91897.1_17	9	6	4	3	Yes
SRR3747684	2016	Philippines	Peanut Butter	Salmonella enterica	sistr	35	O	z4,z23	-	Alachua	7890	1	31158	36.2539	pBSBB1	002484__AM419040.1_cds_CAL91897.1_17	9	6	4	3	Yes
SRR3990996	2016	Canada	CLIC TAHINI PLASTIC P.E.T. 12/2	Salmonella enterica	sistr	1,3,19	E4	g,[s],t	-	Senftenberg	7890	5	23575	38.3584	pBSBB1	002484__AM419040.1_cds_CAL91897.1_17	5	9	7	6	Yes
SRR4245564	2011	Mexico	animal feed, fish meal	Salmonella enterica	sistr	8,20	C2-C3	z10	z6	Molade	7890	1	32078	36.6513	pBSBB1	002484__AM419040.1_cds_CAL91897.1_17	7	9	7	3	Yes
SRR4293087			Homo sapiens	Salmonella enterica	sistr	9,12[Vi]	D1	j	-	Typhi	7890	1	24579	36.1813	pBSBB1	002484__AM419040.1_cds_CAL91897.1_17	2	5	2	3	Yes
SRR4427830	2015	USA:AZ	environmental	Salmonella enterica	sistr	9,46	D2	z29	-	Ouakam	7890	1	29656	36.0264	pBSBB1	002484__AM419040.1_cds_CAL91897.1_17	5	9	7	6	Yes
SRR4427833	2015	USA:AZ	Spinach	Salmonella enterica	sistr	9,46	D2	z29	-	Ouakam	7890	1	32124	36.4089	pBSBB1	002484__AM419040.1_cds_CAL91897.1_17	5	9	7	6	Yes
SRR4427834	2015	USA:AZ	environmental	Salmonella enterica	sistr	9,46	D2	z29	-	Ouakam	7890	1	29656	36.0264	pBSBB1	002484__AM419040.1_cds_CAL91897.1_17	5	9	7	6	Yes
SRR4427838	2015	USA:AZ	environmental	Salmonella enterica	sistr	9,46	D2	z29	-	Ouakam	7890	1	29656	36.0264	pBSBB1	002484__AM419040.1_cds_CAL91897.1_17	5	9	7	6	Yes
SRR4427839	2015	USA:AZ	environmental	Salmonella enterica	sistr	9,46	D2	z29	-	Ouakam	7890	1	29656	36.0264	pBSBB1	002484__AM419040.1_cds_CAL91897.1_17	5	9	7	6	Yes
SRR4427841	2015	USA:AZ	environmental	Salmonella enterica	sistr	9,46	D2	z29	-	Ouakam	7890	1	29656	36.0264	pBSBB1	002484__AM419040.1_cds_CAL91897.1_17	5	9	7	6	Yes
SRR5000272	2015	USA:AZ	environmental	Salmonella enterica	sistr	9,46	D2	z29	-	Ouakam	7890	2	30672	36.2122	pBSBB1	002484__AM419040.1_cds_CAL91897.1_17	5	9	7	6	Yes
SRR5000296	2015	USA:AZ	Spinach	Salmonella enterica	sistr	9,46	D2	z29	-	Ouakam	7890	1	29655	36.0277	pBSBB1	002484__AM419040.1_cds_CAL91897.1_17	5	9	7	6	Yes
SRR5000305	2015	USA:AZ	environmental	Salmonella enterica	sistr	9,46	D2	z29	-	Ouakam	7890	1	29656	36.0264	pBSBB1	002484__AM419040.1_cds_CAL91897.1_17	5	9	7	6	Yes
SRR5000306	2015	USA:AZ	environmental	Salmonella enterica	sistr	9,46	D2	z29	-	Ouakam	7890	1	29656	36.0264	pBSBB1	002484__AM419040.1_cds_CAL91897.1_17	5	9	7	6	Yes
SRR5000309	2015	USA:AZ	Spinach	Salmonella enterica	sistr	9,46	D2	z29	-	Ouakam	7890	1	26541	36.973	pBSBB1	002484__AM419040.1_cds_CAL91897.1_17	5	9	7	6	Yes
SRR5000310	2015	USA:AZ	Spinach	Salmonella enterica	sistr	9,46	D2	z29	-	Ouakam	7890	1	29656	36.0264	pBSBB1	002484__AM419040.1_cds_CAL91897.1_17	5	9	7	6	Yes
SRR5000311	2015	USA:AZ	Spinach	Salmonella enterica	sistr	9,46	D2	z29	-	Ouakam	7890	1	29656	36.0264	pBSBB1	002484__AM419040.1_cds_CAL91897.1_17	5	9	7	6	Yes
SRR5000314	2015	USA:AZ	Spinach	Salmonella enterica	sistr	9,46	D2	z29	-	Ouakam	7890	2	24169	36.9026	pBSBB1	002484__AM419040.1_cds_CAL91897.1_17	5	9	7	6	Yes
SRR5000315	2015	USA:AZ	Spinach	Salmonella enterica	sistr	9,46	D2	z29	-	Ouakam	7890	1	29656	36.0264	pBSBB1	002484__AM419040.1_cds_CAL91897.1_17	5	9	7	6	Yes
SRR5040808	2003	USA	fish mill	Salmonella enterica	sistr	21	L	y	e,n,x	Ruiru	7890	1	25642	36.5104	pBSBB1	002484__AM419040.1_cds_CAL91897.1_17	33	20	14	23	Yes
SRR5055281		Canada	Homo sapiens	Salmonella enterica	sistr	1,3,19	E4	g,[s],t	-	Senftenberg	7890	1	27768	37.1003	pBSBB1	002484__AM419040.1_cds_CAL91897.1_17	5	9	7	6	Yes
SRR5181447	2011	Brazil	Drag Swab	Salmonella enterica	sistr	1,3,19	E4	g,[s],t	-	Senftenberg	7890	1	27886	35.4909	pBSBB1	002484__AM419040.1_cds_CAL91897.1_17	15	2	12	3	Yes
SRR8264777				Salmonella enterica	N/A	1,3,19	E4	z35	-	Senftenberg	7890	1	23936	35.7955	pBSBB1	002484__AM419040.1_cds_CAL91897.1_17	10	3	3	3	Yes
SRR8264778				Salmonella enterica	N/A	1,3,19	E4	z35	-	Senftenberg	7890	1	23936	35.7955	pBSBB1	002484__AM419040.1_cds_CAL91897.1_17	10	3	3	3	Yes
SRR8264780				Salmonella enterica	N/A	1,3,19	E4	z35	-	Senftenberg	7890	1	23936	35.7955	pBSBB1	002484__AM419040.1_cds_CAL91897.1_17	10	3	3	3	Yes
SRR975409	2003	Mexico	fish meal	Salmonella enterica	sistr	1,3,19	E4	g,[s],t	-	Senftenberg	7890	1	29989	35.7331	pBSBB1	002484__AM419040.1_cds_CAL91897.1_17	16	1	1	1	Yes
